# Supplementary material for: Formation and Release Enhancement of a Novel Small-Molecule Hydrogel Containing Sulindac and Meglumine
Source: Gels. 2026 Feb 27;12(3):198. doi: 10.3390/gels12030198 (PMC13024745; doi:10.3390/gels12030198)
Supplement: Supplementary file 1 [file gels-12-00198-s001.zip]

Archive with 1 entries (1 files):
- gels-4145996-supplementary.pdf
